# Supplementary material for: Uncovering the Beneficial Role of Limosilactobacillus fermentum E7 Exhibiting Antioxidant Activity in Ameliorating DSS-Induced Ulcerative Colitis in a Murine Model
Source: Foods. 2025 Jan 6;14(1):137. doi: 10.3390/foods14010137 (PMC11719463; doi:10.3390/foods14010137)
Supplement: Supplementary file 1 [file foods-14-00137-s001.zip]

Archive with 1 entries (1 files):
- foods-3325597-SM.pdf
